# Supplementary material for: Cord Blood T Cells Expressing High and Low PKCζ Levels Develop into Cells with a Propensity to Display Th1 and Th9 Cytokine Profiles, Respectively
Source: Int J Mol Sci. 2021 May 5;22(9):4907. doi: 10.3390/ijms22094907 (PMC8124775; doi:10.3390/ijms22094907)
Supplement: Supplementary file 1 [file ijms-22-04907-s001.zip]

Archive with 1 entries (1 files):
- ijms-1183517-supplementary.pdf
